# Supplementary material for: Low compositions of human toll-like receptor 7/8-stimulating RNA motifs in the MERS-CoV, SARS-CoV and SARS-CoV-2 genomes imply a substantial ability to evade human innate immunity
Source: PeerJ. 2021 Feb 24;9:e11008. doi: 10.7717/peerj.11008 (PMC7912611; doi:10.7717/peerj.11008)
Supplement: Supplemental Information 1 [file peerj-09-11008-s001.zip]

Archive with 6 entries (6 files):
- step1_fa_to_tb.txt
- step2_Ret_Seq.txt
- step3_TriN_count.txt
- step4_reverse_sequences.txt
- step5_r_TriN_count.txt
- step6_Ret_non-human_Seq.txt
