# Supplementary material for: Low compositions of human toll-like receptor 7/8-stimulating RNA motifs in the MERS-CoV, SARS-CoV and SARS-CoV-2 genomes imply a substantial ability to evade human innate immunity
Source: PeerJ. 2021 Feb 24;9:e11008. doi: 10.7717/peerj.11008 (PMC7912611; doi:10.7717/peerj.11008)
Supplement: Supplemental Information 1 [file peerj-09-11008-s001.zip › step1_fa_to_tb.txt]

open(AAA, "list.txt") || die "$!";
@a = <AAA>;
close(AAA);

foreach $b (@a)
 {
   chomp($b);
   ($c, $d) = split(/\t/, $b);
   $p = 0;

   open(OUTFILE, ">$d") || die "$!";
   open(INFILE, "$c") || die "$!";
   while ($line=<INFILE>)
     {
       chomp($line);
       if ($line =~ /\>.*/)
         {
           if ($p == 0)
             { print OUTFILE "$line\t"; $p = 1; }
           else
             { print OUTFILE "\n$line\t"; }
         }
       else
         { print OUTFILE "$line"; }
     }
   print OUTFILE "\n";
   close (INFILE);
   close (OUTFILE);
 }
