# Supplementary material for: Low compositions of human toll-like receptor 7/8-stimulating RNA motifs in the MERS-CoV, SARS-CoV and SARS-CoV-2 genomes imply a substantial ability to evade human innate immunity
Source: PeerJ. 2021 Feb 24;9:e11008. doi: 10.7717/peerj.11008 (PMC7912611; doi:10.7717/peerj.11008)
Supplement: Supplemental Information 1 [file peerj-09-11008-s001.zip › step3_TriN_count.txt]

# %sti = (TGT => 0, TTT => 0, TTG => 0, GTT => 0, GTG => 0, 
#         CTT => 0, ATT => 0, TTA => 0, TGA => 0, TTC => 0, 
#         CTG => 0, ACC => 0, TAT => 0, CCT => 0, AAG => 0, 
#         GAA => 0, TCC => 0, GAC => 0, GTC => 0, GCT => 0, 
#         TGG => 0, TAA => 0, GGT => 0);
# %sup = (TCT => 0, TCA => 0, TCG => 0, TAC => 0, TAG => 0,
#         TGC => 0, CTC => 0, CTA => 0, CCC => 0, CCA => 0, 
#         CCG => 0, CAT => 0, CAC => 0, CAA => 0, CAG => 0, 
#         CGT => 0, CGC => 0, CGA => 0, CGG => 0, ATC => 0, 
#         ATA => 0, ATG => 0, ACT => 0, ACA => 0, ACG => 0, 
#         AAT => 0, AAC => 0, AAA => 0, AGT => 0, AGC => 0, 
#         AGA => 0, AGG => 0, GTA => 0, GCC => 0, GCA => 0, 
#         GCG => 0, GAT => 0, GAG => 0, GGC => 0, GGA => 0, 
#         GGG => 0);

@tn = ("TGT", "TTT", "TTG", "GTT", "GTG", "CTT", "ATT", "TTA", "TGA", "TTC", 
       "CTG", "ACC", "TAT", "CCT", "AAG", "GAA", "TCC", "GAC", "GTC", "GCT", 
       "TGG", "TAA", "GGT", 
       "GAT", "ATG", "AGG", "AAT", "CAC", "CAG", "AGA", "ACT", "TCT", "TGC", 
       "TCA", "GGA", "AGC", "CCA", "GAG", "ACA", "CGA", "CAA", "ATA", "AAA", 
       "GCA", "AAC", "TAC", "GGG", "GCG", "ATC", "CAT", "CGC", "CTA", "CTC", 
       "GCC", "GTA", "TCG", "AGT", "CCG", "CGT", "GGC", "ACG", "TAG", "CCC", 
       "CGG");

%wt = ("TGT" => 0.523371727,  "TTT" => 0.482838181,  "TTG" => 0.364148393,  "GTT" => 0.259413043,  "GTG" => 0.259413043, 
       "CTT" => 0.251444113,  "ATT" => 0.243326223,  "TTA" => 0.191148211,  "TGA" => 0.172262867,  "TTC" => 0.142299644, 
       "CTG" => 0.142299644,  "ACC" => 0.13183421,   "TAT" => 0.11011496,   "CCT" => 0.11011496,   "AAG" => 0.063118398, 
       "GAA" => 0.063118398,  "TCC" => 0.05052927,   "GAC" => 0.05052927,   "GTC" => 0.05052927,   "GCT" => 0.037564293, 
       "TGG" => 0.037564293,  "TAA" => 0.037564293,  "GGT" => 0.024200332, 
       "GAT" => -0.003828392, "ATG" => -0.003828392, "AGG" => -0.018551649, "AAT" => -0.033791615, "CAC" => -0.049585883, 
       "CAG" => -0.049585883, "AGA" => -0.049585883, "ACT" => -0.065976299, "TCT" => -0.065976299, "TGC" => -0.065976299,
       "TCA" => -0.065976299, "GGA" => -0.065976299, "AGC" => -0.065976299, "CCA" => -0.065976299, "GAG" => -0.065976299, 
       "ACA" => -0.083009638, "CGA" => -0.100738405, "CAA" => -0.119221811, "ATA" => -0.138526966, "AAA" => -0.138526966, 
       "GCA" => -0.138526966, "AAC" => -0.138526966, "TAC" => -0.158730352, "GGG" => -0.179919651, "GCG" => -0.179919651,
       "ATC" => -0.202196046, "CAT" => -0.202196046, "CGC" => -0.225677142, "CTA" => -0.225677142, "CTC" => -0.250500725, 
       "GCC" => -0.276829664, "GTA" => -0.276829664, "TCG" => -0.304858388, "AGT" => -0.304858388, "CCG" => -0.304858388, 
       "CGT" => -0.334821611, "GGC" => -0.367006294, "ACG" => -0.439556962, "TAG" => -0.480949647, "CCC" => -0.526707137, 
       "CGG" => -0.635851607);

open(BBB, ">229E_CoV_imm_cnt.txt") || die "$!";
print BBB "ACC\tLength\tName";
foreach (@tn)
  { print BBB "\t$_"; }
print BBB "\n";
open(AAA, "229E_CoV_Genome_tb.txt") || die "$!";
while($a=<AAA>)
  {
%triN = ("TGT" => 0, "TTT" => 0, "TTG" => 0, "GTT" => 0, "GTG" => 0, 
         "CTT" => 0, "ATT" => 0, "TTA" => 0, "TGA" => 0, "TTC" => 0, 
         "CTG" => 0, "ACC" => 0, "TAT" => 0, "CCT" => 0, "AAG" => 0, 
         "GAA" => 0, "TCC" => 0, "GAC" => 0, "GTC" => 0, "GCT" => 0, 
         "TGG" => 0, "TAA" => 0, "GGT" => 0, 
         "GAT" => 0, "ATG" => 0, "AGG" => 0, "AAT" => 0, "CAC" => 0, 
         "CAG" => 0, "AGA" => 0, "ACT" => 0, "TCT" => 0, "TGC" => 0,
         "TCA" => 0, "GGA" => 0, "AGC" => 0, "CCA" => 0, "GAG" => 0, 
         "ACA" => 0, "CGA" => 0, "CAA" => 0, "ATA" => 0, "AAA" => 0, 
         "GCA" => 0, "AAC" => 0, "TAC" => 0, "GGG" => 0, "GCG" => 0,
         "ATC" => 0, "CAT" => 0, "CGC" => 0, "CTA" => 0, "CTC" => 0, 
         "GCC" => 0, "GTA" => 0, "TCG" => 0, "AGT" => 0, "CCG" => 0, 
         "CGT" => 0, "GGC" => 0, "ACG" => 0, "TAG" => 0, "CCC" => 0, 
         "CGG" => 0);
    chomp($a);
    ($b, $c, $d, $e) = split(/\t/, $a);
    $l = length($e) - 2;
    print BBB "$b\t$l\t$d";
    for($i = 0; $i < $l; $i++)
      {
        $nnn = substr($e, $i, 3);
        if(defined($triN{$nnn}))
          { $triN{$nnn}++; }
      }
    foreach (@tn)
      { $m = $triN{$_} * $wt{$_}; print BBB "\t$m"; }
    print BBB "\n";
  }
close(AAA);
close(BBB);

#############################################################################

open(BBB, ">HKU1_CoV_imm_cnt.txt") || die "$!";
print BBB "ACC\tLength\tName";
foreach (@tn)
  { print BBB "\t$_"; }
print BBB "\n";
open(AAA, "HKU1_CoV_Genome_tb.txt") || die "$!";
while($a=<AAA>)
  {
%triN = ("TGT" => 0, "TTT" => 0, "TTG" => 0, "GTT" => 0, "GTG" => 0, 
         "CTT" => 0, "ATT" => 0, "TTA" => 0, "TGA" => 0, "TTC" => 0, 
         "CTG" => 0, "ACC" => 0, "TAT" => 0, "CCT" => 0, "AAG" => 0, 
         "GAA" => 0, "TCC" => 0, "GAC" => 0, "GTC" => 0, "GCT" => 0, 
         "TGG" => 0, "TAA" => 0, "GGT" => 0, 
         "GAT" => 0, "ATG" => 0, "AGG" => 0, "AAT" => 0, "CAC" => 0, 
         "CAG" => 0, "AGA" => 0, "ACT" => 0, "TCT" => 0, "TGC" => 0,
         "TCA" => 0, "GGA" => 0, "AGC" => 0, "CCA" => 0, "GAG" => 0, 
         "ACA" => 0, "CGA" => 0, "CAA" => 0, "ATA" => 0, "AAA" => 0, 
         "GCA" => 0, "AAC" => 0, "TAC" => 0, "GGG" => 0, "GCG" => 0,
         "ATC" => 0, "CAT" => 0, "CGC" => 0, "CTA" => 0, "CTC" => 0, 
         "GCC" => 0, "GTA" => 0, "TCG" => 0, "AGT" => 0, "CCG" => 0, 
         "CGT" => 0, "GGC" => 0, "ACG" => 0, "TAG" => 0, "CCC" => 0, 
         "CGG" => 0);
    chomp($a);
    ($b, $c, $d, $e) = split(/\t/, $a);
    $l = length($e) - 2;
    print BBB "$b\t$l\t$d";
    for($i = 0; $i < $l; $i++)
      {
        $nnn = substr($e, $i, 3);
        if(defined($triN{$nnn}))
          { $triN{$nnn}++; }
      }
    foreach (@tn)
      { $m = $triN{$_} * $wt{$_}; print BBB "\t$m"; }
    print BBB "\n";
  }
close(AAA);
close(BBB);

#############################################################################

open(BBB, ">COVID19_CoV_imm_cnt.txt") || die "$!";
print BBB "ACC\tLength\tName";
foreach (@tn)
  { print BBB "\t$_"; }
print BBB "\n";
open(AAA, "COVID19_CoV_Genome_tb.txt") || die "$!";
while($a=<AAA>)
  {
%triN = ("TGT" => 0, "TTT" => 0, "TTG" => 0, "GTT" => 0, "GTG" => 0, 
         "CTT" => 0, "ATT" => 0, "TTA" => 0, "TGA" => 0, "TTC" => 0, 
         "CTG" => 0, "ACC" => 0, "TAT" => 0, "CCT" => 0, "AAG" => 0, 
         "GAA" => 0, "TCC" => 0, "GAC" => 0, "GTC" => 0, "GCT" => 0, 
         "TGG" => 0, "TAA" => 0, "GGT" => 0, 
         "GAT" => 0, "ATG" => 0, "AGG" => 0, "AAT" => 0, "CAC" => 0, 
         "CAG" => 0, "AGA" => 0, "ACT" => 0, "TCT" => 0, "TGC" => 0,
         "TCA" => 0, "GGA" => 0, "AGC" => 0, "CCA" => 0, "GAG" => 0, 
         "ACA" => 0, "CGA" => 0, "CAA" => 0, "ATA" => 0, "AAA" => 0, 
         "GCA" => 0, "AAC" => 0, "TAC" => 0, "GGG" => 0, "GCG" => 0,
         "ATC" => 0, "CAT" => 0, "CGC" => 0, "CTA" => 0, "CTC" => 0, 
         "GCC" => 0, "GTA" => 0, "TCG" => 0, "AGT" => 0, "CCG" => 0, 
         "CGT" => 0, "GGC" => 0, "ACG" => 0, "TAG" => 0, "CCC" => 0, 
         "CGG" => 0);
    chomp($a);
    ($b, $c, $d, $e) = split(/\t/, $a);
    $l = length($e) - 2;
    print BBB "$b\t$l\t$d";
    for($i = 0; $i < $l; $i++)
      {
        $nnn = substr($e, $i, 3);
        if(defined($triN{$nnn}))
          { $triN{$nnn}++; }
      }
    foreach (@tn)
      { $m = $triN{$_} * $wt{$_}; print BBB "\t$m"; }
    print BBB "\n";
  }
close(AAA);
close(BBB);

#############################################################################

open(BBB, ">OC43_CoV_imm_cnt.txt") || die "$!";
print BBB "ACC\tLength\tName";
foreach (@tn)
  { print BBB "\t$_"; }
print BBB "\n";
open(AAA, "OC43_CoV_Genome_tb.txt") || die "$!";
while($a=<AAA>)
  {
%triN = ("TGT" => 0, "TTT" => 0, "TTG" => 0, "GTT" => 0, "GTG" => 0, 
         "CTT" => 0, "ATT" => 0, "TTA" => 0, "TGA" => 0, "TTC" => 0, 
         "CTG" => 0, "ACC" => 0, "TAT" => 0, "CCT" => 0, "AAG" => 0, 
         "GAA" => 0, "TCC" => 0, "GAC" => 0, "GTC" => 0, "GCT" => 0, 
         "TGG" => 0, "TAA" => 0, "GGT" => 0, 
         "GAT" => 0, "ATG" => 0, "AGG" => 0, "AAT" => 0, "CAC" => 0, 
         "CAG" => 0, "AGA" => 0, "ACT" => 0, "TCT" => 0, "TGC" => 0,
         "TCA" => 0, "GGA" => 0, "AGC" => 0, "CCA" => 0, "GAG" => 0, 
         "ACA" => 0, "CGA" => 0, "CAA" => 0, "ATA" => 0, "AAA" => 0, 
         "GCA" => 0, "AAC" => 0, "TAC" => 0, "GGG" => 0, "GCG" => 0,
         "ATC" => 0, "CAT" => 0, "CGC" => 0, "CTA" => 0, "CTC" => 0, 
         "GCC" => 0, "GTA" => 0, "TCG" => 0, "AGT" => 0, "CCG" => 0, 
         "CGT" => 0, "GGC" => 0, "ACG" => 0, "TAG" => 0, "CCC" => 0, 
         "CGG" => 0);
    chomp($a);
    ($b, $c, $d, $e) = split(/\t/, $a);
    $l = length($e) - 2;
    print BBB "$b\t$l\t$d";
    for($i = 0; $i < $l; $i++)
      {
        $nnn = substr($e, $i, 3);
        if(defined($triN{$nnn}))
          { $triN{$nnn}++; }
      }
    foreach (@tn)
      { $m = $triN{$_} * $wt{$_}; print BBB "\t$m"; }
    print BBB "\n";
  }
close(AAA);
close(BBB);

#############################################################################

open(BBB, ">NL63_CoV_imm_cnt.txt") || die "$!";
print BBB "ACC\tLength\tName";
foreach (@tn)
  { print BBB "\t$_"; }
print BBB "\n";
open(AAA, "NL63_CoV_Genome_tb.txt") || die "$!";
while($a=<AAA>)
  {
%triN = ("TGT" => 0, "TTT" => 0, "TTG" => 0, "GTT" => 0, "GTG" => 0, 
         "CTT" => 0, "ATT" => 0, "TTA" => 0, "TGA" => 0, "TTC" => 0, 
         "CTG" => 0, "ACC" => 0, "TAT" => 0, "CCT" => 0, "AAG" => 0, 
         "GAA" => 0, "TCC" => 0, "GAC" => 0, "GTC" => 0, "GCT" => 0, 
         "TGG" => 0, "TAA" => 0, "GGT" => 0, 
         "GAT" => 0, "ATG" => 0, "AGG" => 0, "AAT" => 0, "CAC" => 0, 
         "CAG" => 0, "AGA" => 0, "ACT" => 0, "TCT" => 0, "TGC" => 0,
         "TCA" => 0, "GGA" => 0, "AGC" => 0, "CCA" => 0, "GAG" => 0, 
         "ACA" => 0, "CGA" => 0, "CAA" => 0, "ATA" => 0, "AAA" => 0, 
         "GCA" => 0, "AAC" => 0, "TAC" => 0, "GGG" => 0, "GCG" => 0,
         "ATC" => 0, "CAT" => 0, "CGC" => 0, "CTA" => 0, "CTC" => 0, 
         "GCC" => 0, "GTA" => 0, "TCG" => 0, "AGT" => 0, "CCG" => 0, 
         "CGT" => 0, "GGC" => 0, "ACG" => 0, "TAG" => 0, "CCC" => 0, 
         "CGG" => 0);
    chomp($a);
    ($b, $c, $d, $e) = split(/\t/, $a);
    $l = length($e) - 2;
    print BBB "$b\t$l\t$d";
    for($i = 0; $i < $l; $i++)
      {
        $nnn = substr($e, $i, 3);
        if(defined($triN{$nnn}))
          { $triN{$nnn}++; }
      }
    foreach (@tn)
      { $m = $triN{$_} * $wt{$_}; print BBB "\t$m"; }
    print BBB "\n";
  }
close(AAA);
close(BBB);

#############################################################################


open(BBB, ">MERS_CoV_imm_cnt.txt") || die "$!";
print BBB "ACC\tLength\tName";
foreach (@tn)
  { print BBB "\t$_"; }
print BBB "\n";
open(AAA, "MERS_CoV_Genome_tb.txt") || die "$!";
while($a=<AAA>)
  {
%triN = ("TGT" => 0, "TTT" => 0, "TTG" => 0, "GTT" => 0, "GTG" => 0, 
         "CTT" => 0, "ATT" => 0, "TTA" => 0, "TGA" => 0, "TTC" => 0, 
         "CTG" => 0, "ACC" => 0, "TAT" => 0, "CCT" => 0, "AAG" => 0, 
         "GAA" => 0, "TCC" => 0, "GAC" => 0, "GTC" => 0, "GCT" => 0, 
         "TGG" => 0, "TAA" => 0, "GGT" => 0, 
         "GAT" => 0, "ATG" => 0, "AGG" => 0, "AAT" => 0, "CAC" => 0, 
         "CAG" => 0, "AGA" => 0, "ACT" => 0, "TCT" => 0, "TGC" => 0,
         "TCA" => 0, "GGA" => 0, "AGC" => 0, "CCA" => 0, "GAG" => 0, 
         "ACA" => 0, "CGA" => 0, "CAA" => 0, "ATA" => 0, "AAA" => 0, 
         "GCA" => 0, "AAC" => 0, "TAC" => 0, "GGG" => 0, "GCG" => 0,
         "ATC" => 0, "CAT" => 0, "CGC" => 0, "CTA" => 0, "CTC" => 0, 
         "GCC" => 0, "GTA" => 0, "TCG" => 0, "AGT" => 0, "CCG" => 0, 
         "CGT" => 0, "GGC" => 0, "ACG" => 0, "TAG" => 0, "CCC" => 0, 
         "CGG" => 0);
    chomp($a);
    ($b, $c, $d, $e) = split(/\t/, $a);
    $l = length($e) - 2;
    print BBB "$b\t$l\t$d";
    for($i = 0; $i < $l; $i++)
      {
        $nnn = substr($e, $i, 3);
        if(defined($triN{$nnn}))
          { $triN{$nnn}++; }
      }
    foreach (@tn)
      { $m = $triN{$_} * $wt{$_}; print BBB "\t$m"; }
    print BBB "\n";
  }
close(AAA);
close(BBB);

#############################################################################

open(BBB, ">Other_CoV_imm_cnt.txt") || die "$!";
print BBB "ACC\tLength\tName";
foreach (@tn)
  { print BBB "\t$_"; }
print BBB "\n";
open(AAA, "Other_CoV_Genome_tb.txt") || die "$!";
while($a=<AAA>)
  {
%triN = ("TGT" => 0, "TTT" => 0, "TTG" => 0, "GTT" => 0, "GTG" => 0, 
         "CTT" => 0, "ATT" => 0, "TTA" => 0, "TGA" => 0, "TTC" => 0, 
         "CTG" => 0, "ACC" => 0, "TAT" => 0, "CCT" => 0, "AAG" => 0, 
         "GAA" => 0, "TCC" => 0, "GAC" => 0, "GTC" => 0, "GCT" => 0, 
         "TGG" => 0, "TAA" => 0, "GGT" => 0, 
         "GAT" => 0, "ATG" => 0, "AGG" => 0, "AAT" => 0, "CAC" => 0, 
         "CAG" => 0, "AGA" => 0, "ACT" => 0, "TCT" => 0, "TGC" => 0,
         "TCA" => 0, "GGA" => 0, "AGC" => 0, "CCA" => 0, "GAG" => 0, 
         "ACA" => 0, "CGA" => 0, "CAA" => 0, "ATA" => 0, "AAA" => 0, 
         "GCA" => 0, "AAC" => 0, "TAC" => 0, "GGG" => 0, "GCG" => 0,
         "ATC" => 0, "CAT" => 0, "CGC" => 0, "CTA" => 0, "CTC" => 0, 
         "GCC" => 0, "GTA" => 0, "TCG" => 0, "AGT" => 0, "CCG" => 0, 
         "CGT" => 0, "GGC" => 0, "ACG" => 0, "TAG" => 0, "CCC" => 0, 
         "CGG" => 0);
    chomp($a);
    ($b, $c, $d, $e) = split(/\t/, $a);
    $l = length($e) - 2;
    print BBB "$b\t$l\t$d";
    for($i = 0; $i < $l; $i++)
      {
        $nnn = substr($e, $i, 3);
        if(defined($triN{$nnn}))
          { $triN{$nnn}++; }
      }
    foreach (@tn)
      { $m = $triN{$_} * $wt{$_}; print BBB "\t$m"; }
    print BBB "\n";
  }
close(AAA);
close(BBB);

#############################################################################

open(BBB, ">SARS_CoV_imm_cnt.txt") || die "$!";
print BBB "ACC\tLength\tName";
foreach (@tn)
  { print BBB "\t$_"; }
print BBB "\n";
open(AAA, "SARS_CoV_Genome_tb.txt") || die "$!";
while($a=<AAA>)
  {
%triN = ("TGT" => 0, "TTT" => 0, "TTG" => 0, "GTT" => 0, "GTG" => 0, 
         "CTT" => 0, "ATT" => 0, "TTA" => 0, "TGA" => 0, "TTC" => 0, 
         "CTG" => 0, "ACC" => 0, "TAT" => 0, "CCT" => 0, "AAG" => 0, 
         "GAA" => 0, "TCC" => 0, "GAC" => 0, "GTC" => 0, "GCT" => 0, 
         "TGG" => 0, "TAA" => 0, "GGT" => 0, 
         "GAT" => 0, "ATG" => 0, "AGG" => 0, "AAT" => 0, "CAC" => 0, 
         "CAG" => 0, "AGA" => 0, "ACT" => 0, "TCT" => 0, "TGC" => 0,
         "TCA" => 0, "GGA" => 0, "AGC" => 0, "CCA" => 0, "GAG" => 0, 
         "ACA" => 0, "CGA" => 0, "CAA" => 0, "ATA" => 0, "AAA" => 0, 
         "GCA" => 0, "AAC" => 0, "TAC" => 0, "GGG" => 0, "GCG" => 0,
         "ATC" => 0, "CAT" => 0, "CGC" => 0, "CTA" => 0, "CTC" => 0, 
         "GCC" => 0, "GTA" => 0, "TCG" => 0, "AGT" => 0, "CCG" => 0, 
         "CGT" => 0, "GGC" => 0, "ACG" => 0, "TAG" => 0, "CCC" => 0, 
         "CGG" => 0);
    chomp($a);
    ($b, $c, $d, $e) = split(/\t/, $a);
    $l = length($e) - 2;
    print BBB "$b\t$l\t$d";
    for($i = 0; $i < $l; $i++)
      {
        $nnn = substr($e, $i, 3);
        if(defined($triN{$nnn}))
          { $triN{$nnn}++; }
      }
    foreach (@tn)
      { $m = $triN{$_} * $wt{$_}; print BBB "\t$m"; }
    print BBB "\n";
  }
close(AAA);
close(BBB);
