# Supplementary material for: Low compositions of human toll-like receptor 7/8-stimulating RNA motifs in the MERS-CoV, SARS-CoV and SARS-CoV-2 genomes imply a substantial ability to evade human innate immunity
Source: PeerJ. 2021 Feb 24;9:e11008. doi: 10.7717/peerj.11008 (PMC7912611; doi:10.7717/peerj.11008)
Supplement: Supplemental Information 1 [file peerj-09-11008-s001.zip › step4_reverse_sequences.txt]

open(BBB, ">229E_CoV_Genome_r_tb.txt") || die "$!";
open(AAA, "229E_CoV_Genome_tb.txt") || die "$!";
while($a=<AAA>)
 {
   chomp($a);
   ($b, $c, $d, $e) = split(/\t/, $a);
   $re = reverse $e;
   $re =~ tr/ATGC/TACG/;
   print BBB "$b\t$c\t$d\t$re\n";
 }
close(AAA);
close(BBB);

#####################################################

open(BBB, ">COVID19_CoV_Genome_r_tb.txt") || die "$!";
open(AAA, "COVID19_CoV_Genome_tb.txt") || die "$!";
while($a=<AAA>)
 {
   chomp($a);
   ($b, $c, $d, $e) = split(/\t/, $a);
   $re = reverse $e;
   $re =~ tr/ATGC/TACG/;
   print BBB "$b\t$c\t$d\t$re\n";
 }
close(AAA);
close(BBB);

#####################################################

open(BBB, ">HKU1_CoV_Genome_r_tb.txt") || die "$!";
open(AAA, "HKU1_CoV_Genome_tb.txt") || die "$!";
while($a=<AAA>)
 {
   chomp($a);
   ($b, $c, $d, $e) = split(/\t/, $a);
   $re = reverse $e;
   $re =~ tr/ATGC/TACG/;
   print BBB "$b\t$c\t$d\t$re\n";
 }
close(AAA);
close(BBB);

#####################################################

open(BBB, ">OC43_CoV_Genome_r_tb.txt") || die "$!";
open(AAA, "OC43_CoV_Genome_tb.txt") || die "$!";
while($a=<AAA>)
 {
   chomp($a);
   ($b, $c, $d, $e) = split(/\t/, $a);
   $re = reverse $e;
   $re =~ tr/ATGC/TACG/;
   print BBB "$b\t$c\t$d\t$re\n";
 }
close(AAA);
close(BBB);

#####################################################

open(BBB, ">NL63_CoV_Genome_r_tb.txt") || die "$!";
open(AAA, "NL63_CoV_Genome_tb.txt") || die "$!";
while($a=<AAA>)
 {
   chomp($a);
   ($b, $c, $d, $e) = split(/\t/, $a);
   $re = reverse $e;
   $re =~ tr/ATGC/TACG/;
   print BBB "$b\t$c\t$d\t$re\n";
 }
close(AAA);
close(BBB);

#####################################################

open(BBB, ">SARS_CoV_Genome_r_tb.txt") || die "$!";
open(AAA, "SARS_CoV_Genome_tb.txt") || die "$!";
while($a=<AAA>)
 {
   chomp($a);
   ($b, $c, $d, $e) = split(/\t/, $a);
   $re = reverse $e;
   $re =~ tr/ATGC/TACG/;
   print BBB "$b\t$c\t$d\t$re\n";
 }
close(AAA);
close(BBB);

#####################################################

open(BBB, ">Other_CoV_Genome_r_tb.txt") || die "$!";
open(AAA, "Other_CoV_Genome_tb.txt") || die "$!";
while($a=<AAA>)
 {
   chomp($a);
   ($b, $c, $d, $e) = split(/\t/, $a);
   $re = reverse $e;
   $re =~ tr/ATGC/TACG/;
   print BBB "$b\t$c\t$d\t$re\n";
 }
close(AAA);
close(BBB);

#####################################################

open(BBB, ">MERS_CoV_Genome_r_tb.txt") || die "$!";
open(AAA, "MERS_CoV_Genome_tb.txt") || die "$!";
while($a=<AAA>)
 {
   chomp($a);
   ($b, $c, $d, $e) = split(/\t/, $a);
   $re = reverse $e;
   $re =~ tr/ATGC/TACG/;
   print BBB "$b\t$c\t$d\t$re\n";
 }
close(AAA);
close(BBB);
