# Supplementary material for: Low compositions of human toll-like receptor 7/8-stimulating RNA motifs in the MERS-CoV, SARS-CoV and SARS-CoV-2 genomes imply a substantial ability to evade human innate immunity
Source: PeerJ. 2021 Feb 24;9:e11008. doi: 10.7717/peerj.11008 (PMC7912611; doi:10.7717/peerj.11008)
Supplement: Supplemental Information 1 [file peerj-09-11008-s001.zip › step6_Ret_non-human_Seq.txt]

%p1 = ();
open(AAA, "bat_list.txt") || die "$!";
while($a=<AAA>)
  {
    chomp($a);
    ($b, $c) = split(/\t/, $a);
    $p1{$b} = $c;
  }
close(AAA);

%p2 = ();
open(AAA, "cat_list.txt") || die "$!";
while($a=<AAA>)
  {
    chomp($a);
    ($b, $c) = split(/\t/, $a);
    $p2{$b} = $c;
  }
close(AAA);

%p3 = ();
open(AAA, "dog_list.txt") || die "$!";
while($a=<AAA>)
  {
    chomp($a);
    ($b, $c) = split(/\t/, $a);
    $p3{$b} = $c;
  }
close(AAA);

%p4 = ();
open(AAA, "pig_list.txt") || die "$!";
while($a=<AAA>)
  {
    chomp($a);
    ($b, $c) = split(/\t/, $a);
    $p4{$b} = $c;
  }
close(AAA);

%p5 = ();
open(AAA, "camel_list.txt") || die "$!";
while($a=<AAA>)
  {
    chomp($a);
    ($b, $c) = split(/\t/, $a);
    $p5{$b} = $c;
  }
close(AAA);

%p6 = ();
open(AAA, "civet_list.txt") || die "$!";
while($a=<AAA>)
  {
    chomp($a);
    ($b, $c) = split(/\t/, $a);
    $p6{$b} = $c;
  }
close(AAA);

%p7 = ();
open(AAA, "chicken_list.txt") || die "$!";
while($a=<AAA>)
  {
    chomp($a);
    ($b, $c) = split(/\t/, $a);
    $p7{$b} = $c;
  }
close(AAA);

%p8 = ();
open(AAA, "avian_list.txt") || die "$!";
while($a=<AAA>)
  {
    chomp($a);
    ($b, $c) = split(/\t/, $a);
    $p8{$b} = $c;
  }
close(AAA);

open(III, ">Avian_CoV_Genome_tb.txt") || die "$!";
open(HHH, ">Chicken_CoV_Genome_tb.txt") || die "$!";
open(GGG, ">Civet_CoV_Genome_tb.txt") || die "$!";
open(FFF, ">Camel_CoV_Genome_tb.txt") || die "$!";
open(EEE, ">Pig_CoV_Genome_tb.txt") || die "$!";
open(DDD, ">Dog_CoV_Genome_tb.txt") || die "$!";
open(CCC, ">Cat_CoV_Genome_tb.txt") || die "$!";
open(BBB, ">Bat_CoV_Genome_tb.txt") || die "$!";
open(AAA, "All_CoV_Genome_tb.txt") || die "$!";
while($a=<AAA>)
  {
    chomp($a);
    ($b, $c) = split(/\t/, $a);
    ($d, $e) = split(/\|/, $b, 2);
    ($f, $g) = split(/\:/, $d);

    if(defined($p1{$g}))
      { $h = $g."\t".$p1{$g}."\t".$e."\t".$c."\n"; print BBB "$h"; }
    if(defined($p2{$g}))
      { $h = $g."\t".$p2{$g}."\t".$e."\t".$c."\n"; print CCC "$h"; }
    if(defined($p3{$g}))
      { $h = $g."\t".$p3{$g}."\t".$e."\t".$c."\n"; print DDD "$h"; }
    if(defined($p4{$g}))
      { $h = $g."\t".$p4{$g}."\t".$e."\t".$c."\n"; print EEE "$h"; }
    if(defined($p5{$g}))
      { $h = $g."\t".$p5{$g}."\t".$e."\t".$c."\n"; print FFF "$h"; }
    if(defined($p6{$g}))
      { $h = $g."\t".$p6{$g}."\t".$e."\t".$c."\n"; print GGG "$h"; }
    if(defined($p7{$g}))
      { $h = $g."\t".$p7{$g}."\t".$e."\t".$c."\n"; print HHH "$h"; }
    if(defined($p8{$g}))
      { $h = $g."\t".$p8{$g}."\t".$e."\t".$c."\n"; print III "$h"; }
  }
close(AAA);
close(BBB);
close(CCC);
close(DDD);
close(EEE);
close(FFF);
close(GGG);
close(HHH);
close(III);
